# Supplementary material for: Characterization and complete genome sequences of two novel variants of the family Closteroviridae from Chinese kiwifruit
Source: PLoS One. 2020 Nov 23;15(11):e0242362. doi: 10.1371/journal.pone.0242362 (PMC7682855; doi:10.1371/journal.pone.0242362)
Supplement: S4 Table — (XLSX) [file pone.0242362.s009.xlsx]

## Sheet: Sheet1
S4 Table. Nucleotide positons in the nucleotide sequences of AdV-1 variants
	5'-UTR	ORF1a		RdRp（ORF1b,ORF2）	ORF3	ORF4	ORF5	Hsp70h (ORF6)	ORF7		ORF8		CP	3'-UTR
AdV-1 v1	1-292	293-9850		9822-11345	11521-11859	11915-12589	12605-12760	12757-14511	14420-15943		15780-16517		16519-17250	17251-17646
	5'-UTR	ORF1a1	ORF1a2	RdRp（ORF1b,ORF2）	ORF3	ORF4	ORF5	Hsp70h (ORF6)	ORF7a	ORF7b	ORF8a	ORF8b	CP	ORF10	ORF11	ORF12	3'-UTR
AdV-1 v2	1-121	122-5329	5362-9693	9663-11188	11364-11729	11754-12428	12428-12583	12580-14334	14243-14950	15011-15766	15603-16091	16076-16345	16347-17078	17136-17609	17684-17896	17847-18422	18423-18578

## Sheet: Sheet2
S Table. The nucleotide positons in the determined nucleotide sequences of AdV-1 variants
	5'UTR		ORF1a				RdRp		ORF3		ORF4		ORF5		Hsp70h		ORF7				ORF8				CP		3'UTR
Position	start	end	start		end		start	end	start	end	start	end	start	end	start	end	start		end		start		end		start	end	start	end
AdV-1 v1	1	292	293		9850		9822	11345	11521	11859	11915	12589	12605	12760	12757	14511	14420		15943		15780		16517		16519	17250	17251	17646
	5'UTR		ORF1a1		ORF1a2		RdRp		ORF3		ORF4		ORF5		Hsp70h		ORF7a		ORF7b		ORF8a		ORF8b		CP		ORF10		ORF11		ORF12		3'UTR
Position	start	end	start	end	start	end	start	end	start	end	start	end	start	end	start	end	start	end	start	end	start	end	start	end	start	end	start	end	start	end	start	end	start	end
AdV-1 v2	1	121	122	5329	5362	9693	9663	11188	11364	11729	11754	12428	12428	12583	12580	14334	14243	14950	15011	15766	15603	16091	16076	16345	16347	17078	17136	17609	17684	17896	17847	18422	18423	18578
